# Supplementary material for: Structure and function of a malaria transmission blocking vaccine targeting Pfs230 and Pfs230-Pfs48/45 proteins
Source: Commun Biol. 2020 Jul 24;3:395. doi: 10.1038/s42003-020-01123-9 (PMC7381611; doi:10.1038/s42003-020-01123-9)
Supplement: Supplementary file 2 — Supplementary Data 1 [file 42003_2020_1123_MOESM2_ESM.xlsx]

## Sheet: Fig 1B AND 4A
	FIGURE 1B: ELISA evaluation of mAb panel reactivity against Pfs230D1M vs Pfs230NS
	Plate 1
	Coated Antigen			mAbs (@ 50 ng/well & @ 100 ng/well)												Coated Antigen
				5H1			4F12			4B3			Secondary Ab Ctrl
	Row	ng Ag/well	Ag Conc (µg/ml)	1	2	3	4	5	6	7	8	9	10	11	12	construct
	A	200	2	2.326	2.303	2.293	2.335	2.328	2.332	0.286	0.29	0.292	0.282	0.277	0.281	Pfs230D1M
	B	200	2	0.168	0.161	0.155	0.155	0.154	0.152	0.155	0.146	0.149	0.145	0.14	0.143	Pfs230NS
	C	200	2	2.222	2.27	2.234	2.273	2.283	2.276	0.271	0.27	0.26	0.263	0.265	0.265	Pfs230D1M
	D	200	2	0.163	0.152	0.15	0.142	0.143	0.137	0.134	0.137	0.134	0.137	0.133	0.133	Pfs230NS
	E	200	2	2.227	2.286	2.297	2.314	2.314	2.297	0.268	0.268	0.268	0.26	0.259	0.252	Pfs230D1M
	F	200	2	0.149	0.145	0.14	0.139	0.137	0.131	0.133	0.138	0.134	0.131	0.127	0.127	Pfs230NS
	G	200	2	2.275	2.274	2.231	2.307	2.294	2.293	0.252	0.238	0.246	0.242	0.247	0.241	Pfs230D1M
	H	200	2	0.171	0.149	0.144	0.139	0.143	0.139	0.137	0.132	0.128	0.126	0.123	0.127	Pfs230NS
	Plate 2
	Coated Antigen			mAbs (@ 50 ng/well)												Coated Antigen
				3G2			4F12			7G4			Secondary Ab Ctrl
	Row	ng Ag/well	Ag Conc (µg/ml)	1	2	3	4	5	6	7	8	9	10	11	12	construct
	A	50	2	2.40876	2.41274	2.41482	2.04036	2.0641	2.11596	1.87296	1.86915	1.86015	0.252026	0.237998	0.245833	Pfs230D1M
	B	50	2	2.40892	2.41675	2.39337	0.139132	0.144484	0.151244	0.155605	0.144978	0.155705	0.153433	0.151839	0.153003	Pfs230NS
	C	50	2	2.39782	2.42292	2.41019	2.10372	2.08492	2.06791	1.8505	1.84836	1.83347	0.239566	0.230232	0.24798	Pfs230D1M
	D	50	2	2.38715	2.40451	2.39291	0.135077	0.145354	0.144892	0.140625	0.141578	0.148106	0.151249	0.146282	0.150817	Pfs230NS
	E
	F
	G
	H
	Plate 3
	Coated Antigen			mAbs (@ 5 ng/well)												Coated Antigen
				3G2			5G3
	Row	ng Ag/well	Ag Conc (µg/ml)	1	2	3	4	5	6	7	8	9	10	11	12	construct
	A	10	0.1	2.172	2.129	2.087	1.568	1.529	0.118							Pfs230D1M
	B	10	0.1	2.297	2.287	2.279	1.957	2.001	1.937							Pfs230NS
	C	10	0.1	2.083	2.049	2.046	1.438	1.469	1.441							Pfs230D1M
	D	10	0.1	2.243	2.288	2.262	1.966	1.908	1.884							Pfs230NS
	E	10	0.1	0.097	0.089	0.086	0.085	0.087	0.083							Pfs230D1M
	F	10	0.1	0.102	0.092	0.093	0.093	0.094	0.092							Pfs230NS
	G	10	0.1	0.108	0.099	0.092	0.092	0.093	0.1							Pfs230D1M
	H	10	0.1	0.117	0.108	0.111	0.106	0.113	0.116							Pfs230NS
				4B3			Secondary Ab Ctrl
	Shaded areas show results from biological replicates that were not used in the graphics.
	FIGURE 4A: α-Pfs230 mAb Mutual Competition Assay (Mutual Competition mAb 4F12 vs mAb 5H1)
	Coating mAb			4F12						5H1
	Competitor mAb			4F12			5H1			4F12			5H1
	Dilution	Ab Conc (µg/ml)	ng Ab/well	1	2	3	4	5	6	7	8	9	10	11	12
	A	0	0	2.28214	2.25154	2.23448	2.18035	2.15941	2.15256	2.40183	2.39462	2.40028	2.36252	2.36864	2.36635
	B	0.0032	0.16	2.29044	2.27631	2.26827	2.23396	2.21858	2.22863	2.40602	2.40931	2.40013	2.38529	2.38454	2.38011
	C	0.016	0.8	2.27388	2.27538	2.27193	2.28876	2.28627	2.27886	2.4079	2.41838	2.40712	2.37455	2.38917	2.37586
	D	0.08	4	2.25594	2.27573	2.24849	2.38543	2.38663	2.38365	2.41073	2.40931	2.4101	2.37441	2.3779	2.33237
	E	0.4	20	2.20529	2.20313	2.20216	2.41089	2.4026	2.41982	2.40916	2.40727	2.40431	2.35357	2.3526	2.30245
	F	2	100	1.92672	1.91497	1.91749	2.40727	2.42193	2.41358	2.41454	2.41677	2.4101	1.90456	1.96334	1.80178
	G	10	500	0.948856	0.951179	0.981108	2.40322	2.41247	2.41661	2.40649	2.41247	2.41105	0.710456	0.683277	0.58021
	H	50	2500	0.28399	0.270411	0.261912	2.41184	2.40074	2.409	2.40555	2.39492	2.41089	0.173684	0.18305	0.208599
