# Supplementary material for: Structure and function of a malaria transmission blocking vaccine targeting Pfs230 and Pfs230-Pfs48/45 proteins
Source: Commun Biol. 2020 Jul 24;3:395. doi: 10.1038/s42003-020-01123-9 (PMC7381611; doi:10.1038/s42003-020-01123-9)
Supplement: Supplementary file 3 — Supplementary Data 2 [file 42003_2020_1123_MOESM3_ESM.xlsx]

## Sheet: FIG 4B-D
FIGURE 4B: SMFA OOCYST COUNTS
4F12	4F12_5H1	5H1	48F8/Control
78	1	107	108
25	12	123	140
88	2	23	154
18	5	41	118
33	4	83	115
61	1	10	27
51	7	53	71
10	0	154	83
49	10	15	162
101	1	115	69
100	44	3	122
87	26	89	35
118	46	133	82
85	10	67	189
55	35	55	102
111	6	138	160
54	4	98	5
67	28	63	112
4	10	66	33
15	25	65	110
41	16
FIGURE 4C: SMFA OOCYST COUNTS
rh4F12	rh4F12_3E12	3E12	48F8_Control
1	0	9	5
0	0	0	8
0	0	3	21
3	0	1	9
2	0	0	18
1	0	0	4
1	0	0	14
2	0	3	18
1	0	5	14
0	0	6	4
1	0	0	4
0	0	7	19
0	0	2	20
0	0	0	6
0	0	0	33
0	1	6	4
2	0	2	32
0	0	0	17
5	0	6	17
4	0	2	31
	0
	0
FIGURE 4D: SMFA OOCYST COUNTS
5H1	5H1_3E12	3E12	Control_48F8
3	7	20	42
30	9	0	41
39	4	19	54
16	3	13	38
15	2	19	36
3	15	23	68
12	9	7	85
5	4	4	15
13	1	5	13
8	5	32	13
28	1	29	29
9	1	9	10
14	25	12	8
0	1	2	11
30	1	40	67
15	6	3	41
22	3	8	46
27	4	0	52
21	12	4	54
14	0	12	51
2	0	0	42
6	9	14	77
10	4	10	63
12	0	0	21
1
